# Supplementary material for: Evaluation of Gridded Precipitation Data for Driving SWAT Model in Area Upstream of Three Gorges Reservoir
Source: PLoS One. 2014 Nov 19;9(11):e112725. doi: 10.1371/journal.pone.0112725 (PMC4237342; doi:10.1371/journal.pone.0112725)
Supplement: File S1 — Extracted precipitation data of NCEP-CFSR data in the test basins for SWAT model. (ZIP) [file pone.0112725.s001.zip]

Archive with 8 entries (7 files):
- NCEP-CFSR/
- NCEP-CFSR/p3081078.dbf
- NCEP-CFSR/p3081081.dbf
- NCEP-CFSR/p3141084.dbf
- NCEP-CFSR/p3141088.dbf
- NCEP-CFSR/p3171084.dbf
- NCEP-CFSR/p3171088.dbf
- NCEP-CFSR/pcp.txt
