# Supplementary material for: Evaluation of Gridded Precipitation Data for Driving SWAT Model in Area Upstream of Three Gorges Reservoir
Source: PLoS One. 2014 Nov 19;9(11):e112725. doi: 10.1371/journal.pone.0112725 (PMC4237342; doi:10.1371/journal.pone.0112725)
Supplement: File S1 — Extracted precipitation data of NCEP-CFSR data in the test basins for SWAT model. (ZIP) [file pone.0112725.s001.zip › NCEP-CFSR/pcp.txt]

ID	NAME	LAT	LONG	ELEVATION
1	p3081075	30.754	107.500	446.000
2	p3111075	31.067	107.500	424.000
3	p3141075	31.379	107.500	433.000
4	p3171075	31.691	107.500	832.000
5	p3081078	30.754	107.812	615.000
6	p3111078	31.067	107.812	526.000
7	p3141078	31.379	107.812	504.000
8	p3171078	31.691	107.812	429.000
9	p3081081	30.754	108.125	484.000
10	p3111081	31.067	108.125	255.000
11	p3141081	31.379	108.125	769.000
12	p3171081	31.691	108.125	1257.000
13	p3081084	30.754	108.438	443.000
14	p3111084	31.067	108.438	333.000
15	p3141084	31.379	108.438	373.000
16	p3171084	31.691	108.438	927.000
17	p3081088	30.754	108.750	827.000
18	p3111088	31.067	108.750	988.000
19	p3141088	31.379	108.750	814.000
20	p3171088	31.691	108.750	1780.000
