# Supplementary material for: Evaluation of Gridded Precipitation Data for Driving SWAT Model in Area Upstream of Three Gorges Reservoir
Source: PLoS One. 2014 Nov 19;9(11):e112725. doi: 10.1371/journal.pone.0112725 (PMC4237342; doi:10.1371/journal.pone.0112725)
Supplement: File S2 — Extracted precipitation data from APHRODITE data in the test basins for SWAT model. (ZIP) [file pone.0112725.s002.zip]

Archive with 13 entries (12 files):
- APHRODITE/
- APHRODITE/183192.dbf
- APHRODITE/184192.dbf
- APHRODITE/184193.dbf
- APHRODITE/184194.dbf
- APHRODITE/185193.dbf
- APHRODITE/185194.dbf
- APHRODITE/186194.dbf
- APHRODITE/186195.dbf
- APHRODITE/187194.dbf
- APHRODITE/187195.dbf
- APHRODITE/187196.dbf
- APHRODITE/pcpgeo.DBF
