# Supplementary material for: Evaluation of Gridded Precipitation Data for Driving SWAT Model in Area Upstream of Three Gorges Reservoir
Source: PLoS One. 2014 Nov 19;9(11):e112725. doi: 10.1371/journal.pone.0112725 (PMC4237342; doi:10.1371/journal.pone.0112725)
Supplement: File S3 — Extracted precipitation data from trend surface data in the test basins for SWAT model. (ZIP) [file pone.0112725.s003.zip]

Archive with 74 entries (73 files):
- TrendSurface/
- TrendSurface/189348.dbf
- TrendSurface/189349.dbf
- TrendSurface/190023.dbf
- TrendSurface/190024.dbf
- TrendSurface/190025.dbf
- TrendSurface/190026.dbf
- TrendSurface/190697.dbf
- TrendSurface/190698.dbf
- TrendSurface/190700.dbf
- TrendSurface/190702.dbf
- TrendSurface/191369.dbf
- TrendSurface/191371.dbf
- TrendSurface/191373.dbf
- TrendSurface/192037.dbf
- TrendSurface/192038.dbf
- TrendSurface/192040.dbf
- TrendSurface/192704.dbf
- TrendSurface/192705.dbf
- TrendSurface/192706.dbf
- TrendSurface/193372.dbf
- TrendSurface/193373.dbf
- TrendSurface/193374.dbf
- TrendSurface/193375.dbf
- TrendSurface/193376.dbf
- TrendSurface/194041.dbf
- TrendSurface/194042.dbf
- TrendSurface/194043.dbf
- TrendSurface/194044.dbf
- TrendSurface/194045.dbf
- TrendSurface/194719.dbf
- TrendSurface/194721.dbf
- TrendSurface/194722.dbf
- TrendSurface/195398.dbf
- TrendSurface/195400.dbf
- TrendSurface/197436.dbf
- TrendSurface/198119.dbf
- TrendSurface/198120.dbf
- TrendSurface/198121.dbf
- TrendSurface/198801.dbf
- TrendSurface/198802.dbf
- TrendSurface/198804.dbf
- TrendSurface/199486.dbf
- TrendSurface/199488.dbf
- TrendSurface/199489.dbf
- TrendSurface/199490.dbf
- TrendSurface/200173.dbf
- TrendSurface/200174.dbf
- TrendSurface/200175.dbf
- TrendSurface/200176.dbf
- TrendSurface/200861.dbf
- TrendSurface/200862.dbf
- TrendSurface/200863.dbf
- TrendSurface/200865.dbf
- TrendSurface/200866.dbf
- TrendSurface/201551.dbf
- TrendSurface/201552.dbf
- TrendSurface/201553.dbf
- TrendSurface/201554.dbf
- TrendSurface/201555.dbf
- TrendSurface/201556.dbf
- TrendSurface/202244.dbf
- TrendSurface/202246.dbf
- TrendSurface/202247.dbf
- TrendSurface/202249.dbf
- TrendSurface/202250.dbf
- TrendSurface/202947.dbf
- TrendSurface/202949.dbf
- TrendSurface/202950.dbf
- TrendSurface/202953.dbf
- TrendSurface/202954.dbf
- TrendSurface/203654.dbf
- TrendSurface/203659.dbf
- TrendSurface/PCPGEO.DBF
